# Supplementary material for: Effect of Polymer Additives on the Microstructure and Mechanical Properties of Self-Leveling Rubberised Concrete
Source: Materials (Basel). 2021 Dec 29;15(1):249. doi: 10.3390/ma15010249 (PMC8746143; doi:10.3390/ma15010249)
Supplement: Supplementary file 1 [file materials-15-00249-s001.zip]

Archive with 1 entries (1 files):
- materials-1430576-supplementary.pdf
